# Supplementary material for: Gender Disparities in Vascular Access and One-Year Mortality among Incident Hemodialysis Patients: An Epidemiological Study in Lazio Region, Italy
Source: J Clin Med. 2021 Oct 30;10(21):5116. doi: 10.3390/jcm10215116 (PMC8584887; doi:10.3390/jcm10215116)
Supplement: Supplementary file 1 [file jcm-10-05116-s001.zip]

Archive with 1 entries (1 files):
- jcm-1399964-supplementary.pdf
